# Supplementary material for: Transcriptome analysis of human colorectal cancer biopsies reveals extensive expression correlations among genes related to cell proliferation, lipid metabolism, immune response and collagen catabolism
Source: Oncotarget. 2017 Aug 18;8(43):74703–19. doi: 10.18632/oncotarget.20345 (PMC5650373; doi:10.18632/oncotarget.20345)
Supplement: Supplementary file 2 [file oncotarget-08-74703-s002.xlsx]

## Sheet: Sheet1
Supplementary Table 1: Histological information for 80 colorectal cancers
Indivumed #	Tumor pairs (T) & normal control (N) #	Differentiation	Tumor Stage	Lymph Node (LN) and vessels (LV) Metastases stage	Resection	Gender	Age	localization
A2602	T7/N7	M	1	LN0/LV0	R0	F	73	sigmoid colon
A2190	T68/N68	M	1	LN0/LV0	R0	F	79	sigmoid colon
A3209	T39/N39	P	1	LN0/LV0	R0	F	77	transverse colon
A3429	T1/N1	W	1	LN0/LV0	R0	M	76	ascending colon
R78	T2/N2	W	1	LN0/LV0	R0	M	60	sigmoid colon
KC71	T16/N16	W	1	LN0/LV0	R0	F	66	ascending colon
A2504	T65/N65	W	1	LN0/LV0	R0	F	78	sigmoid colon
A3595	T66/N66	W	1	LN0/LV0	R0	F	67	ascending colon
B1253	T20/N20	W	1	LN0/LV0	R0	F	43	ileocaecal
A2672	T10/N10	M	2	LN0/LV0	R0	M	50	rectum
A1888	T13/N13	M	2	LN0/LV0	R0	M	57	sigmoid colon
A2082	T31/N31	M	2	LN0/LV0	R0	F	72	ileocaecal
A2103	T33/N33	M	2	LN0/LV0	R0	F	65	ileocaecal
A3454	T36/N36	M	2	LN0/LV0	R0	M	66	ileocaecal
A3657	T37/N37	M	2	LN0/LV0	R0	F	80	ileocaecal
A2568	T69/N69	M	2	LN0/LV0	R0	F	86	right flexure
A3059	T70/N70	M	2	LN0/LV0	R0	M	79	ascending colon
A3157	T71/N71	M	2	LN0/LV0	R0	M	68	ileocaecal
A3618	T76/N76	M	2	LN0/LV0	R2	M	52	sigmoid colon
A2856	T38/N38	P	2	LN0/LV0	R0	F	83	ascending colon
A3441	T40/N40	P	2	LN0/LV0	R0	F	74	ileocaecal
A3466	T41/N41	P	2	LN0/LV0	R0	F	79	ileocaecal
A3800	T17/N17	W	2	LN0/LV0	R0	F	81	ileocaecal
A3869	T18/N18	W	2	LN0/LV0	R0	F	80	sigmoid colon
A3845	T67/N67	W	2	LN0/LV0	R0	F	76	transverse colon
A3349	T72/N72	M	2	LN0/LV1	R0	M	71	sigmoid colon
B1192	T42/N42	P	2	LN0/LV1	R0	M	57	left flexure
A2648	T9/N9	M	3	LN0/LV0	R0	M	66	transverse colon
A1887	T12/N12	M	3	LN0/LV0	R0	F	75	sigmoid colon
A1995	T27/N27	M	3	LN0/LV0	R0	M	60	sigmoid colon
A2019	T28/N28	M	3	LN0/LV0	R0	M	84	sigmoid colon
A2076	T29/N29	M	3	LN0/LV0	R0	M	65	ileocaecal
A2099	T32/N32	M	3	LN0/LV0	R0	F	51	ileocaecal
A2106	T34/N34	M	3	LN0/LV0	R0	M	33	sigmoid colon
A3253	T47/N47	M	3	LN0/LV0	R0	M	67	right flexure
A3417	T73/N73	M	3	LN0/LV0	R2	M	52	ascending colon
A2983	T4/N4	P	3	LN0/LV0	R0	F	79	ascending colon
A2992	T5/N5	P	3	LN0/LV0	R0	F	80	transverse colon
A3044	T43/N43	P	3	LN0/LV0	R0	F	73	ascending colon
A3110	T44/N44	P	3	LN0/LV0	R0	F	79	ileocaecal
A3130	T45/N45	P	3	LN0/LV0	R0	M	75	right flexure
A3248	T46/N46	P	3	LN0/LV0	R0	F	86	ascending colon
A3409	T48/N48	P	3	LN0/LV0	R0	F	72	ascending colon
A3493	T49/N49	P	3	LN0/LV0	R0	M	74	ileocaecal
A3586	T50/N50	P	3	LN0/LV0	R0	F	37	left flexure
A3839	T79/N79	P	3	LN0/LV0	R2	F	76	descending colon
R311	T3/N3	W	3	LN0/LV0	R0	M	62	ileocaecal
A2566	T19/N19	W	3	LN0/LV0	R0	M	76	sigmoid colon
A3666	T21N21	W	3	LN0/LV0	R0	M	83	ileocaecal
R293	T22/N22	W	3	LN0/LV0	R0	F	75	transverse colon
R428	T23/N23	W	3	LN0/LV0	R0	M	74	right flexure
Z320	T24/N24	W	3	LN0/LV0	R0	F	70	sigmoid colon
A1778	T11/N11	M	3	LN0/LV1	R0	M	73	sigmoid colon
A2081	T30/N30	M	3	LN0/LV1	R0	F	78	ascending colon
A3608	T78/N78	M	3	LN0/LV1	R2	M	35	N/A
Z322	T25/N25	W	3	LN0/LV1	R0	F	80	ascending colon
A1976	T26/N26	M	3	LN1/LV0	R0	M	64	transverse colon
A2156	T35/N35	M	3	LN1/LV0	R0	M	77	sigmoid colon
A2928	T52/N52	P	3	LN1/LV0	R0	F	89	transverse colon
A3070	T53/N53	P	3	LN1/LV0	R0	M	67	ileocaecal
A3161	T54/N54	P	3	LN1/LV0	R0	F	73	ileocaecal
A2652	T14/N14	P	3	LN1/LV1	R2	F	66	sigmoid colon
A3622	T55/N55	P	3	LN1/LV1	R0	M	71	ascending colon
A3695	T56N56	P	3	LN1/LV1	R0	M	78	sigmoid colon
A1991	T61/N61	M	3	LN2/LV0	R2	M	65	sigmoid colon
A3437	T74/N74	M	3	LN2/LV0	R2	M	70	ascending colon
A2864	T77/N77	P	3	LN2/LV0	R2	M	78	sigmoid colon
R271	T58/N58	W	3	LN2/LV0	R2	M	64	sigmoid colon
A1980	T60/N60	M	3	LN2/LV1	R2	M	77	ileocaecal
A2153	T62/N62	M	3	LN2/LV1	R2	F	68	sigmoid colon
A3084	T63/N63	M	3	LN2/LV1	R2	F	45	right flexure
A3577	T75/N75	M	3	LN2/LV1	R2	M	47	sigmoid colon
A2491	T51/N51	P	3	LN2/LV1	R0	F	73	left flexure
A3036	T6/N6	P	4	LN0/LV0	R0	M	66	ileocaecal
A2613	T8/N8	P	4	LN1/LV0	R0	M	80	ascending colon
A2305	T57/N57	M	4	LN1/LV1	R0	F	66	sigmoid colon
A1916	T59/N59	M	4	LN1/LV1	R2	M	69	sigmoid colon
A2673	T15/N15	M	4	LN2/LV1	R2	F	68	right flexure
A3124	T64/N64	M	4	LN2/LV1	R2	M	65	sigmoid colon
A4390	T80/N80	P	4	LN2/LV1	R0	M	67	right flexure
