# Supplementary material for: Transcriptome analysis of human colorectal cancer biopsies reveals extensive expression correlations among genes related to cell proliferation, lipid metabolism, immune response and collagen catabolism
Source: Oncotarget. 2017 Aug 18;8(43):74703–19. doi: 10.18632/oncotarget.20345 (PMC5650373; doi:10.18632/oncotarget.20345)
Supplement: Supplementary file 3 [file oncotarget-08-74703-s003.xlsx]

## Sheet: Table S2
Supplementary Table 2: The list for 2,358 genes with significant differential expression (at least 2 fold change in gene expression levels as well as FDR ≤ 0.05 in ANOVA test) between tumors and their normal control samples
Genes	Fold Change (T vs.N)	FDR (ANOVA)
A1CF	-2.94635	5.77242e-16
AADAC	4.89742	0.00624955
AADAT	2.01755	1.7886e-11
ABCA8	-13.4994	1.17887e-35
ABCB1	-3.34999	4.8354e-22
ABCC1	2.07386	5.82795e-26
ABCC13	-8.13412	2.58256e-26
ABCC2	7.2199	4.72521e-10
ABCC3	-2.06311	6.78365e-18
ABCC6P1	-2.28817	2.31154e-13
ABCC6P2	-2.21064	1.00547e-12
ABCD3	-2.13919	3.40394e-28
ABCE1	2.39866	7.18886e-32
ABCG2	-19.6803	9.82674e-37
ABHD11-AS1	-3.06067	1.84083e-20
ABHD2	2.13667	4.16467e-14
ABHD3	-3.27337	1.71385e-27
ABHD5	-2.33883	4.17738e-28
ABI3BP	-4.00522	1.85625e-26
ABO	-2.28582	4.32182e-14
ACAA1	-2.44466	1.14203e-37
ACAA2	-3.26039	2.80834e-33
ACACB	-3.00391	5.76952e-32
ACADM	-2.16564	3.26946e-25
ACADS	-4.61823	5.90342e-39
ACADVL	-2.05523	2.39731e-31
ACAT1	-2.67981	1.66778e-33
ACOT11	-2.19652	5.32242e-24
ACOT4	-2.23642	6.4018e-19
ACOX1	-3.49691	5.08446e-34
ACSF2	-4.31639	1.33708e-31
ACSL4	2.88878	4.40023e-26
ACSL6	12.2883	7.16851e-09
ACSS2	-2.90507	1.72926e-30
ACTG2	-7.60806	5.16852e-05
ACTR3B	2.14614	1.26786e-25
ACVR1C	-2.53301	1.00666e-15
ACVRL1	-2.9101	3.18796e-29
ADAM12	15.3539	8.72943e-25
ADAM19	2.04041	5.15765e-07
ADAM33	-4.76248	1.69164e-25
ADAM8	2.20475	8.09542e-09
ADAMDEC1	-5.2145	5.73665e-26
ADAMTS2	6.26795	3.84132e-22
ADAMTS4	4.72473	9.46602e-20
ADAMTS9	2.64171	1.21744e-18
ADAMTSL1	-3.88833	8.83458e-29
ADAMTSL2	2.43503	1.21065e-06
ADAMTSL5	2.85684	1.32859e-15
ADCY3	2.28624	6.22273e-24
ADCY5	-4.96804	9.06781e-30
ADCY6	-2.13782	3.42713e-34
ADCY9	-2.34494	1.78653e-30
ADH1B	-10.4997	1.56175e-30
ADH1C	-8.63475	1.38236e-24
ADH6	-3.01883	4.66328e-15
ADHFE1	-5.82356	3.02412e-34
ADRA2A	-4.34749	3.1235e-23
ADRA2C	3.3819	9.58237e-05
ADRB2	-2.57518	4.9976e-26
ADTRP	-6.23694	1.01475e-25
AEBP1	2.04073	1.64166e-06
AEN	2.75926	1.4208e-32
AGFG2	-2.64299	3.25079e-28
AGRN	2.19091	5.31784e-20
AGT	3.80556	1.60637e-19
AGTRAP	2.0149	3.32906e-24
AHCY	2.51572	6.45282e-25
AHCYL2	-5.46847	2.3819e-34
AHNAK	-2.00571	6.43841e-20
AHNAK2	2.64828	2.02197e-06
AIFM3	-3.24668	2.7042e-20
AJUBA	9.06928	1.2494e-41
AKAP5	-2.00278	1.87512e-14
AKAP7	-2.24367	2.75324e-18
AKAP9	-2.17247	3.37361e-25
AKR1B10	-8.52324	2.04521e-28
AKR1C1	-2.20638	6.13556e-11
AKR1C2	-2.69359	8.92797e-19
AKR1C3	-2.45512	3.39005e-17
ALCAM	2.46422	2.45473e-20
ALDH4A1	3.26974	1.76561e-21
ALG1L	2.30123	1.06692e-10
ALKBH2	2.19114	7.76861e-27
ALPI	-10.4702	3.38984e-28
ALPK3	4.71737	2.49373e-12
AMIGO2	2.29386	2.42556e-10
AMN	-4.26573	5.58243e-30
AMOT	2.18516	3.10057e-09
AMPD1	-12.0189	2.90604e-28
ANGPT2	4.11714	2.90993e-23
ANGPTL1	-6.72891	1.26786e-25
ANGPTL2	2.1126	3.8543e-09
ANGPTL4	2.06033	0.000319287
ANK2	-3.592	1.71385e-27
ANK3	-4.09781	3.13616e-32
ANKRD13B	4.01816	5.91682e-30
ANKRD36BP2	-3.72171	2.62295e-20
ANKRD9	-2.49121	5.46361e-32
ANLN	4.89173	2.88535e-31
ANO1	2.43599	3.54354e-06
ANO10	-2.42672	3.06995e-35
ANO5	-5.77362	2.03984e-26
ANO6	3.36804	2.09841e-22
ANO7	-3.24413	1.48127e-17
ANP32E	2.03556	1.4847e-17
ANPEP	-8.46752	7.56601e-28
ANTXR1	2.7377	6.38836e-12
ANXA1	2.15191	1.31708e-10
ANXA10	34.989	0.00178941
ANXA3	2.47823	1.47136e-18
AOC3	-2.13302	6.47448e-11
AP1S3	2.95493	1.85546e-22
APBA1	-2.03516	3.76629e-18
APCDD1	6.11145	3.73375e-08
APLN	11.6973	2.62543e-30
APOBR	-3.32181	9.01675e-27
APOC1	2.68328	3.77096e-09
APOL1	2.60417	5.101e-10
APOL4	2.04772	4.88326e-08
APOLD1	2.66189	3.92812e-07
APPL2	-3.68205	1.93569e-37
AQP11	-2.04237	2.05245e-20
AQP3	2.4072	0.0100204
AQP5	146.084	1.2892e-12
AQP7	-6.13457	4.55985e-29
AQP8	-55.7232	3.94872e-37
AQP9	25.9353	4.53722e-26
AREG	2.33911	1.58657e-08
ARHGAP11B	2.3414	9.29224e-11
ARHGAP29	2.07429	8.67963e-08
ARHGAP42	-2.22609	2.79599e-20
ARHGAP44	-4.19215	1.69849e-26
ARHGEF10	2.10552	7.87992e-10
ARHGEF18	-2.20239	4.82279e-33
ARHGEF25	-2.09889	1.3187e-09
ARHGEF37	-2.28141	1.47112e-24
ARHGEF4	2.01417	0.0131384
ARID3A	3.32472	7.20304e-21
ARL14	-4.04118	2.80912e-24
ARL4D	-2.12818	5.01146e-10
ARMC10	2.06935	3.70585e-33
ARNTL2	6.10394	6.06851e-37
ARRB1	-2.07717	5.19604e-26
ARRDC4	-2.74936	3.68704e-23
ARSJ	2.18769	3.13429e-05
ASAP1	2.13688	5.79216e-15
ASAP3	-3.38311	1.8996e-36
ASB2	-3.32536	8.61259e-20
ASB9	3.71507	1.11171e-18
ASCL2	7.47211	1.01381e-16
ASPA	-8.19849	2.33626e-29
ASPG	-12.1289	4.89587e-27
ASPH	2.20334	2.08233e-16
ASPHD1	5.92969	9.74173e-24
ASPM	2.65812	7.82505e-21
ASUN	2.0069	7.96493e-31
ATAD2	2.89427	2.48476e-26
ATG4D	-2.51434	3.65614e-41
ATG9B	11.6416	2.0343e-27
ATHL1	2.29217	1.52649e-11
ATL1	-2.12119	9.93177e-23
ATOH1	-2.17646	4.34918e-10
ATP11A	4.89911	2.11302e-32
ATP13A4	-5.1829	4.04794e-20
ATP1A2	-9.85519	2.75661e-28
ATP1B3	-2.39457	6.19882e-31
ATP2A3	-2.55787	2.22458e-19
ATP2B1	-2.01282	6.2437e-21
ATP6V0D1	-2.09348	3.23132e-31
ATP6V0D2	-2.23007	6.56922e-11
ATP6V1C2	2.41183	3.57948e-08
ATP8A1	-2.07085	4.6245e-16
ATP8B1	-2.56097	1.40673e-23
AURKA	2.41666	3.13853e-20
AVIL	-2.4265	5.15304e-19
AVPI1	-2.10763	9.84527e-26
AXDND1	-2.4376	2.99894e-10
AXIN2	4.53247	1.49285e-12
AZGP1	6.67969	4.09348e-20
B3GALNT1	2.06374	6.30035e-06
B3GALT1	-5.79468	2.47371e-21
B3GALT4	-2.73473	7.40751e-33
B3GALT5	-5.13997	5.05414e-17
B3GNT6	-2.59382	3.50361e-14
B3GNT7	-4.7605	8.631e-17
B3GNT8	-3.61685	2.28763e-31
B3GNTL1	2.35465	1.56113e-29
B4GALNT2	-11.0575	2.61227e-25
B4GALNT3	-2.11154	1.97952e-14
B9D1	2.31321	1.56524e-19
BACE2	3.01892	9.17262e-22
BAIAP2L2	-2.01362	2.79912e-13
BAMBI	2.62309	6.32354e-07
BANK1	-2.07708	4.55232e-07
BARX2	-2.69419	3.28685e-14
BATF	2.26997	6.51924e-07
BBIP1	-2.86306	2.49099e-39
BCAR3	-3.00597	3.34214e-37
BCAS1	-4.00609	1.0889e-19
BCAT1	2.13721	2.07326e-06
BCHE	-4.92583	1.89552e-23
BCL2A1	5.67225	6.00045e-13
BCL2L10	-2.56871	1.25373e-12
BCL2L15	-2.02112	2.36428e-14
BDH1	-2.31209	1.75471e-19
BDH2	-2.04112	9.65445e-24
BDKRB1	-2.63786	6.88623e-24
BDKRB2	-2.37725	2.38821e-22
BEST2	-8.04093	5.03176e-26
BEST4	-42.1542	1.33825e-43
BEX4	-2.34029	2.99319e-22
BGN	8.42863	1.60206e-24
BHLHE40	3.07913	5.43274e-26
BHLHE41	-2.1032	1.12983e-14
BIRC5	2.70169	2.2128e-20
BLK	-4.20665	1.13499e-17
BLM	2.06323	6.06505e-18
BMF	-2.2348	4.37189e-21
BMP2	-3.60362	2.13225e-25
BMP3	-20.9284	2.99856e-34
BMP4	2.74159	2.68e-10
BMP5	-4.30231	1.6642e-20
BMP6	-2.25261	3.10991e-19
BMP7	6.77044	3.92188e-10
BMX	-4.25349	1.72331e-26
BOP1	2.60401	2.64663e-29
BRCA1	2.12294	5.99863e-22
BRCA2	3.48605	1.7383e-25
BRIP1	2.02716	3.08246e-15
BRIX1	2.25422	4.87266e-36
BSG	-2.21171	3.44279e-30
BST2	2.75469	2.99574e-05
BTBD19	2.22954	1.87188e-11
BTBD3	-2.36484	2.87043e-26
BTNL3	-7.37469	4.75962e-26
BTNL8	-7.90314	5.21243e-25
BTNL9	2.71395	1.43044e-09
BUB1	3.15004	7.70157e-27
BYSL	2.67097	7.06897e-35
C10orf2	2.62391	1.09381e-32
C10orf35	2.8035	3.59596e-23
C10orf54	-2.26821	6.11508e-27
C10orf99	-4.74289	1.99251e-18
C11orf54	-2.03103	9.65445e-27
C11orf84	2.82239	3.39511e-31
C11orf86	-9.60033	1.33777e-25
C11orf95	2.24971	1.8162e-16
C12orf66	2.03345	5.61588e-22
C14orf132	-2.20282	7.81164e-18
C15orf52	-2.06495	1.79863e-15
C16orf54	-2.04333	9.72724e-18
C16orf59	2.21662	2.3699e-16
C16orf62	-2.30742	2.09594e-23
C16orf89	-7.43763	3.90739e-27
C17orf53	2.28809	1.37822e-19
C17orf96	10.2035	2.13281e-36
C19orf45	3.27258	5.40682e-19
C19orf48	2.54631	5.77964e-27
C1orf115	-4.90499	5.52619e-32
C1orf198	2.34933	7.16661e-31
C1orf210	-3.16446	7.23395e-25
C1orf216	2.00831	1.55055e-19
C1orf220	-2.13117	1.02906e-16
C1QTNF1	2.3157	1.22426e-16
C2	4.5042	8.35355e-28
C20orf27	2.08197	2.23719e-23
C2CD2L	-2.24882	3.3567e-31
C2CD4A	17.0459	4.9976e-27
C2CD4B	5.14436	3.22641e-12
C2orf15	2.14939	6.30214e-19
C2orf40	-10.8869	4.63965e-25
C2orf70	9.05661	7.88203e-21
C2orf88	-7.87178	1.35498e-33
C4BPB	2.59164	2.67511e-08
C4orf19	-2.71635	1.95528e-21
C5AR1	2.32102	1.5441e-07
C5orf30	-2.70982	1.1522e-27
C5orf34	2.03928	8.8776e-25
C5orf38	5.12612	0.0052184
C5orf52	-2.54854	3.4168e-13
C6orf136	-2.32455	7.28817e-33
C6orf223	19.6222	1.74373e-40
C7	-5.2605	2.32405e-23
C7orf31	-3.53848	6.00977e-32
C8G	-2.96156	2.91871e-16
C9orf116	3.1951	1.70664e-21
C9orf24	-2.12482	3.5972e-15
CA1	-41.1805	1.37629e-35
CA12	-4.74474	6.33176e-23
CA2	-15.1684	1.18333e-33
CA4	-18.2379	1.51731e-29
CA7	-25.2444	1.59539e-37
CA9	47.2541	1.42848e-28
CACNB1	-2.24829	8.1024e-24
CACNB2	-2.36677	5.9412e-20
CAD	2.3468	3.0461e-33
CADM3	-12.4601	6.83005e-35
CADPS	4.33144	1.41491e-05
CALB2	-2.81931	4.74478e-20
CALU	2.64217	7.1473e-28
CAMK2N1	-2.45898	2.64472e-20
CAMSAP1	2.14626	1.39468e-35
CAPN13	-4.82214	6.60629e-20
CAPN2	-2.20477	1.79462e-27
CAPN5	-2.79648	7.26743e-33
CAPN9	-2.51935	7.555e-15
CARD14	2.54969	6.26828e-16
CARD6	2.48987	4.19636e-14
CASC5	2.22105	1.46786e-14
CASD1	-2.08705	1.48125e-21
CASP5	-3.01316	8.95427e-15
CASP7	-2.82624	7.76142e-31
CASQ2	-6.33389	6.04274e-17
CBFB	2.35444	1.01826e-33
CBX2	13.4867	2.34298e-30
CBX3	2.23421	6.2029e-37
CBX4	2.61726	1.17931e-30
CBX8	3.05868	8.84789e-33
CCDC113	3.13703	2.44012e-18
CCDC152	-3.9978	6.22154e-23
CCDC17	-2.66079	7.2293e-25
CCDC64B	-2.23746	1.0889e-19
CCDC68	-3.36921	1.69892e-22
CCDC74A	2.53115	1.72387e-16
CCDC78	6.25056	2.49323e-21
CCDC86	2.59026	6.30575e-32
CCL13	-2.44655	2.00609e-14
CCL18	3.88768	2.34313e-08
CCL19	-3.44715	9.71399e-13
CCL20	2.80926	4.3296e-08
CCL21	-3.0347	1.03015e-14
CCL23	-7.75004	4.90467e-23
CCL24	5.4789	1.81984e-14
CCL25	70.324	5.66203e-05
CCL26	4.55559	3.00633e-07
CCL28	-3.47108	7.34023e-19
CCL3L1	6.47133	2.06028e-07
CCL8	-2.92712	1.25503e-13
CCNA2	2.2534	5.03393e-20
CCNB1	2.77392	1.05031e-24
CCND1	3.73899	1.54359e-31
CCNF	2.65798	1.86431e-24
CCNJL	-3.95501	9.8276e-30
CCNO	3.88998	2.97542e-21
CCR10	-2.56964	2.45378e-17
CCR2	-2.13175	9.36051e-20
CCT6A	2.10632	1.26716e-33
CD109	4.92411	9.22914e-05
CD160	-3.14525	6.90095e-21
CD163L1	-3.55974	3.56577e-30
CD177	-28.3054	1.30843e-35
CD19	-3.47862	7.60427e-13
CD1C	-2.51855	5.74523e-11
CD1D	-2.88626	8.03948e-27
CD209	-2.07724	3.40354e-18
CD24	-2.0491	6.97065e-13
CD27	-2.33992	9.76954e-18
CD274	2.06289	6.44828e-07
CD276	2.24303	6.76182e-27
CD300E	5.53812	2.59203e-12
CD36	-2.81507	2.494e-22
CD3EAP	3.55718	2.3819e-34
CD40LG	-2.04416	1.26759e-12
CD44	3.11522	1.97381e-28
CD55	3.09074	1.61672e-11
CD70	2.77388	2.05006e-05
CD79A	-3.1519	5.17908e-17
CD79B	-2.74805	6.25441e-13
CD82	2.39482	1.32512e-22
CDA	-2.30255	3.67648e-13
CDC14A	-3.7328	1.05321e-35
CDC20	2.17033	3.66191e-15
CDC25A	2.1168	2.63937e-15
CDC25B	3.71107	6.66347e-34
CDC42BPG	-2.14181	6.36799e-17
CDC42EP1	2.0493	6.1655e-15
CDC42EP2	2.10465	2.20807e-15
CDC45	2.55258	4.89592e-18
CDC6	2.62125	5.28826e-22
CDCA2	2.58157	1.5001e-14
CDCA3	2.45196	3.76784e-20
CDCA4	2.32638	4.45265e-31
CDCA5	2.87889	3.10977e-21
CDCA7	2.73969	7.37123e-18
CDH11	3.6502	1.27273e-24
CDH17	-2.10061	3.64722e-13
CDH3	47.6862	8.62086e-45
CDHR2	-3.87968	2.31625e-18
CDHR5	-5.39928	8.48895e-29
CDK1	2.83434	1.67691e-24
CDK20	-2.37127	4.5422e-20
CDK4	2.15953	1.0424e-31
CDKL1	-2.33442	1.56436e-24
CDKN2A	4.50663	1.55387e-12
CDKN2B	-7.73244	2.81644e-32
CDKN2B-AS1	-18.2217	3.04298e-33
CDKN3	2.39195	1.1896e-20
CDR2L	3.84432	3.44797e-22
CDT1	2.11516	1.89598e-16
CEACAM1	-4.60827	1.01124e-21
CEACAM7	-14.1485	2.13263e-28
CEBPB	2.69737	4.24063e-24
CEL	11.7685	2.75071e-05
CELSR1	5.03964	6.14642e-29
CELSR2	2.62048	7.54217e-19
CENPA	2.72936	3.21602e-23
CENPE	2.29722	6.90095e-21
CENPF	2.72796	8.8776e-25
CENPH	2.24821	3.05331e-25
CENPI	3.17156	4.32947e-26
CENPN	2.22822	1.03751e-21
CENPW	2.61357	4.95807e-23
CEP170	2.11185	8.46727e-14
CEP55	3.34446	1.08341e-27
CEP72	3.21338	1.39094e-27
CEP78	2.07522	2.63252e-26
CES2	-4.04597	8.30753e-29
CES3	-4.4526	1.28994e-25
CFB	3.75718	3.15609e-21
CFD	-5.74049	3.42263e-30
CFI	3.18006	7.79477e-14
CGN	-3.18744	7.33805e-24
CGREF1	6.83474	6.24058e-26
CHAC1	2.72885	1.9506e-14
CHAD	-9.93617	1.69363e-35
CHAF1B	2.59595	4.40405e-23
CHCHD10	-2.21612	3.65565e-25
CHCHD6	2.03299	8.41129e-21
CHEK1	2.33892	2.01011e-25
CHFR	-2.19403	2.26262e-23
CHGA	-12.0294	1.07304e-25
CHGB	-3.33115	2.50144e-17
CHI3L1	18.2054	5.9403e-31
CHIT1	3.01037	1.64149e-07
CHL1	-2.58162	2.48999e-17
CHN1	2.44718	1.91375e-16
CHP2	-15.368	7.96493e-31
CHPF	3.01653	1.07356e-30
CHRDL1	-3.79077	5.40765e-21
CHRDL2	5.4865	1.55756e-15
CHRNA1	-4.85934	3.58921e-21
CHRNA3	-2.70933	6.24234e-18
CHRNA5	2.37748	8.53342e-16
CHST3	2.32069	2.67228e-09
CHST5	-3.51593	8.86527e-14
CIDEC	-3.09763	1.40069e-12
CILP	-3.63983	1.60222e-19
CIRH1A	2.25325	1.75697e-34
CITED1	8.69235	4.0825e-17
CITED2	-2.94423	4.51346e-33
CITED4	2.89934	1.57957e-09
CKAP2	3.19693	4.85781e-35
CKAP2L	2.99638	3.72972e-25
CKB	-4.58007	5.30025e-22
CKMT1A	-2.21816	1.49078e-16
CKMT1B	-2.42785	6.44852e-17
CKS2	2.77072	1.87512e-28
CLCA1	-2.35407	1.02379e-13
CLCA4	-23.0016	7.89767e-28
CLCN2	-3.8135	1.34461e-26
CLDN1	25.3349	1.06199e-46
CLDN11	-2.81356	1.50354e-19
CLDN12	2.12752	4.09413e-17
CLDN18	185.762	2.99112e-08
CLDN2	70.4258	2.57154e-32
CLDN23	-7.91052	3.91387e-34
CLDN5	-3.08425	4.54569e-26
CLDN7	-2.54324	4.24426e-22
CLDN8	-14.4993	1.42789e-29
CLEC10A	-2.97243	7.89044e-24
CLEC3B	-9.47632	2.31139e-41
CLEC4E	6.92709	9.54645e-15
CLEC5A	27.1048	2.61811e-27
CLECL1	-2.64777	2.61533e-14
CLIC3	3.05795	1.21679e-09
CLIC5	-3.45252	1.74037e-23
CLMN	-2.65169	2.53878e-28
CLPB	2.1702	8.82285e-27
CLRN3	-2.00386	3.92684e-12
CLSPN	2.38235	1.59339e-15
CLU	-2.67429	3.90898e-17
CMA1	-7.5372	3.50551e-24
CMAHP	-3.64976	2.46285e-23
CMBL	-3.20637	4.59262e-23
CMTM7	2.57722	3.5552e-22
CNGA1	-3.06478	1.91149e-18
CNKSR3	-2.02174	1.85151e-18
CNN1	-5.71614	3.67674e-06
CNN2	2.42654	1.63915e-25
CNNM2	-3.50568	2.14948e-38
CNNM4	-3.27474	1.08484e-33
CNST	-2.37159	6.01406e-38
CNTD2	18.6604	5.86296e-23
CNTFR	-11.6824	3.6137e-27
CNTN3	-5.08581	2.09832e-25
CNTN4	-4.36095	1.61526e-29
COL10A1	95.6863	4.9976e-27
COL11A1	56.4494	2.13179e-38
COL12A1	6.18132	2.10827e-26
COL15A1	2.56371	3.32912e-09
COL18A1	2.28942	2.4988e-12
COL1A1	7.34545	1.09874e-22
COL1A2	4.47624	1.54673e-18
COL27A1	2.52091	4.81282e-09
COL4A1	5.12718	4.40402e-27
COL4A2	2.62086	1.02526e-16
COL4A5	-2.11921	4.56048e-17
COL5A1	2.94835	4.38042e-14
COL5A2	4.0489	2.81528e-18
COL6A3	2.82931	1.41484e-15
COL8A1	7.72323	2.52935e-20
COL9A3	4.39099	0.00178941
COLEC12	-2.09785	4.55183e-16
COMP	62.9508	3.1646e-26
CORO2A	-2.01775	4.85679e-14
COX6B2	-3.54018	6.50128e-19
CP	-2.20681	5.60222e-19
CPEB3	-2.10121	8.49135e-24
CPM	-5.03409	3.79522e-31
CPNE2	-2.024	2.3737e-22
CPNE5	-3.01581	6.63984e-27
CPNE7	19.2634	7.96493e-31
CPNE8	-4.32729	6.04385e-33
CPS1	25.4237	5.3176e-05
CPT1A	-2.84673	1.82883e-37
CPT2	-2.6965	1.21965e-35
CPXM1	3.76782	3.90437e-19
CR2	-4.57222	6.19807e-13
CRABP1	-5.44634	4.6831e-17
CRABP2	2.32465	2.34313e-08
CREB3L3	-7.1755	1.53532e-23
CRNDE	18.7364	6.59683e-25
CROT	-2.14459	1.37699e-20
CRYAB	-3.24529	2.30104e-15
CRYBA2	-3.32623	9.68708e-13
CSE1L	2.82945	1.61213e-32
CSF3R	5.08032	5.54379e-12
CSGALNACT1	2.72041	1.59327e-12
CST1	121.042	5.76478e-38
CST6	52.3391	3.15908e-06
CTHRC1	13.7547	1.14645e-32
CTNNA2	4.36921	1.14893e-09
CTSE	2.14428	0.0294281
CTSG	-4.86427	7.75224e-24
CTSH	2.26322	5.31433e-19
CTTNBP2	2.67282	0.0169282
CTXN1	2.31458	1.64628e-06
CWH43	-13.2811	3.06241e-27
CX3CL1	2.2399	8.65175e-06
CXCL1	11.2788	4.19798e-31
CXCL10	10.8462	6.84531e-19
CXCL11	25.8884	3.26198e-23
CXCL12	-3.96851	1.21727e-25
CXCL13	-2.29289	3.82733e-06
CXCL16	2.47225	4.38741e-21
CXCL2	6.64346	7.28266e-25
CXCL3	8.55667	1.41001e-28
CXCL5	138.867	2.2673e-25
CXCL6	19.7216	2.09404e-21
CXCL9	6.48825	5.094e-12
CXCR2	9.14322	2.97087e-19
CXCR5	-3.48488	7.02134e-11
CYB5R2	2.0233	8.81674e-06
CYP26B1	-2.24215	6.00045e-13
CYP27A1	-2.08459	4.73134e-14
CYP27B1	3.6631	7.43481e-29
CYP2C18	-2.85735	3.02945e-14
CYP2C19	-2.22023	3.199e-11
CYP2C9	-3.2575	1.4842e-14
CYP2W1	6.22895	1.84528e-05
CYP39A1	2.62393	7.65192e-11
CYP3A4	-2.94466	2.2884e-11
CYP4F12	-3.50675	1.81319e-21
CYP4F3	2.17453	0.000377291
CYP4X1	7.71623	1.84062e-08
CYS1	-2.70625	2.12097e-18
DAAM2	-2.53518	2.18622e-23
DACH1	5.10216	6.49958e-14
DACT2	-2.80595	6.85646e-17
DACT3	-2.17051	4.60351e-09
DAO	-29.1782	3.77478e-35
DAPK2	-2.2326	5.79811e-18
DARS	2.01435	2.48157e-32
DBF4	2.1599	4.96353e-25
DBN1	2.00087	1.01794e-07
DBNDD1	4.32822	2.52136e-30
DCAF13	2.22298	4.47398e-31
DCBLD2	2.30278	7.84779e-08
DCST2	-2.56746	1.78753e-20
DCUN1D5	2.19471	2.99856e-34
DDIT4	2.93486	3.5313e-20
DDX10	2.09424	5.53681e-34
DDX21	2.90862	3.85926e-34
DDX26B	-2.59084	1.72281e-28
DDX31	2.14368	9.55424e-36
DDX60	-2.29355	4.94032e-15
DEFA5	9.00605	0.0101543
DEFA6	12.8895	1.63813e-05
DEFB1	-2.89652	5.32704e-20
DENND2A	-2.25695	4.4225e-20
DEPDC1B	2.18767	2.98122e-17
DERL3	-2.0779	2.01691e-14
DES	-4.22905	6.75245e-08
DGAT2	4.16314	1.35178e-28
DGKA	-2.57115	1.31428e-28
DHCR7	2.11268	3.54178e-17
DHDDS	-2.32428	1.33638e-34
DHRS11	-6.9902	4.1721e-40
DHRS9	-6.70836	1.69164e-25
DIAPH3	3.19533	8.10913e-24
DIO2	4.87282	7.84711e-29
DISP2	-6.08677	3.17047e-29
DKK1	17.1698	0.0192657
DLGAP5	2.50904	1.44162e-21
DMKN	2.48645	1.93971e-05
DMRTA2	31.591	1.05486e-10
DNA2	2.13834	1.68213e-20
DNAH14	2.00358	0.0267497
DNASE1L2	2.13773	6.58893e-11
DNASE1L3	-3.16135	5.46372e-17
DNMT3B	2.24555	1.7195e-11
DOCK11	2.2994	6.00045e-13
DOK7	3.84064	2.46196e-07
DOLPP1	-2.03922	8.0427e-23
DPCD	2.01248	7.64539e-21
DPEP1	41.4709	5.46157e-21
DPF3	-4.12744	3.89632e-27
DPH3P1	2.08969	3.11754e-16
DPT	-6.01275	3.68734e-20
DPY19L1	2.11651	4.01099e-25
DQX1	-2.81627	1.27275e-15
DRAM1	2.72029	1.94313e-27
DSC2	-2.55324	4.81774e-19
DSC3	16.8729	2.31167e-09
DSCC1	3.43295	5.67295e-29
DSG3	21.4257	1.06864e-15
DTD1	2.07395	5.19272e-27
DTL	2.65059	1.2371e-21
DTNB	2.57842	4.59262e-23
DUOX2	2.47613	0.0243012
DUOXA1	3.77865	8.57267e-06
DUOXA2	5.59207	5.34763e-05
DUSP1	-2.05857	1.06709e-12
DUSP10	3.35276	1.02614e-28
DUSP14	4.33853	2.44882e-36
DUSP2	2.58094	1.21722e-16
DUSP27	111.511	8.34493e-08
DUSP4	16.7975	7.35462e-26
DYRK3	2.59219	2.48904e-18
E2F1	2.50926	3.06202e-18
E2F5	2.41968	7.88065e-20
E2F6	2.01463	1.59486e-33
E2F7	3.27113	5.09035e-19
ECE2	2.31593	1.05009e-25
ECHDC2	-2.20097	1.4047e-27
ECI2	-2.21083	2.69198e-23
ECM1	2.17837	4.67325e-11
ECT2	3.88151	5.56769e-30
EDAR	5.10597	6.806e-06
EDIL3	-2.88434	5.06301e-26
EDN2	-8.32303	2.91424e-17
EDN3	-8.5357	1.04117e-25
EDNRA	3.5373	8.9352e-16
EEPD1	2.08247	1.83775e-17
EFNA3	2.82644	1.01364e-15
EFNA5	-2.21243	8.10535e-17
EGFL6	11.4575	5.19604e-26
EGLN3	-2.13987	3.30617e-12
EGR3	2.63653	8.36418e-10
EIF3B	2.01279	2.04847e-27
EIF4E3	-2.35239	2.33444e-25
EIF4EBP1	2.20744	1.47136e-18
EIF5A2	4.12394	5.21575e-34
ELK2AP	8.948	2.45851e-11
ELOVL5	2.4276	2.48605e-14
ELOVL6	-2.05548	1.53612e-15
EME1	2.27306	1.54235e-18
EMP1	-3.69252	1.62215e-27
ENAH	2.01392	1.28851e-16
ENC1	3.7882	2.90039e-33
ENDOD1	-2.85803	6.6679e-29
ENHO	-6.49935	1.22649e-27
ENO2	2.09183	1.80844e-07
ENOX2	2.02586	5.22247e-21
ENPP1	-3.03341	1.0752e-22
ENPP3	-2.74289	2.21045e-15
ENTPD3	-3.12586	3.43442e-18
ENTPD5	-5.61771	4.5405e-37
ENTPD8	-4.35222	8.07259e-22
EPB41L3	-5.2971	3.64718e-33
EPB41L4B	-2.8937	5.26153e-23
EPDR1	2.07813	0.00230301
EPHA10	-3.07826	1.01738e-21
EPHB2	2.31695	8.31856e-12
EPHB3	3.4214	1.08887e-11
EPHB4	2.67517	4.42158e-32
EPHB6	2.67324	0.00203688
EPHX2	-2.86219	7.0365e-27
EPHX4	25.4263	4.48154e-30
EPSTI1	2.26442	3.63805e-08
ERCC6L	3.44442	5.29637e-29
EREG	4.4988	0.00202171
ERP27	4.94583	1.28879e-06
ESCO2	2.34724	5.4555e-13
ESM1	41.3707	2.56127e-40
ESPN	-2.53073	8.97064e-16
ESRG	8.47081	2.88676e-09
ETFDH	-3.27219	1.82883e-37
ETHE1	-3.62164	1.20942e-35
ETNK1	-2.56526	9.59372e-14
ETV4	27.3884	3.09851e-48
ETV5	3.26272	9.31194e-20
ETV7	2.35299	5.12027e-12
EVPL	2.42037	3.03494e-17
EVX1	5.54437	9.82992e-06
EXO1	2.919	1.07201e-20
EXOC3L4	-2.00981	9.74547e-16
EXOSC5	2.09222	1.16821e-22
EYA2	-6.21403	1.07896e-26
F12	2.18835	3.9e-10
F13A1	-2.47514	8.22519e-14
F2R	2.59847	3.51827e-30
F2RL1	-2.25578	2.00784e-14
F2RL2	4.13366	2.83624e-18
FABP1	-8.90509	5.03431e-26
FABP2	-4.62007	2.9372e-18
FABP6	34.5481	1.01124e-21
FADS1	3.52207	4.13057e-16
FADS2	4.3255	2.52519e-15
FAM107A	-5.60798	2.4498e-36
FAM107B	-2.29457	3.08017e-22
FAM111B	2.13886	1.97189e-16
FAM129C	-3.94305	3.84644e-12
FAM131B	4.92983	2.70377e-11
FAM132A	-4.2234	3.10974e-26
FAM134B	-2.65875	5.33622e-20
FAM150B	-4.82631	8.17208e-27
FAM151A	-2.65419	5.78717e-29
FAM160A2	-2.06409	7.31972e-34
FAM162A	-2.51072	1.24333e-30
FAM169A	2.55199	2.39635e-09
FAM189A1	-3.76949	8.76872e-20
FAM189A2	-2.92742	2.12506e-18
FAM19A5	3.56111	1.76425e-19
FAM214A	-2.0147	2.91122e-24
FAM216A	2.13291	3.80294e-18
FAM3D	-2.26448	8.62464e-13
FAM46C	-2.48183	2.47243e-19
FAM57A	2.66442	1.12722e-21
FAM60A	2.06526	5.13708e-24
FAM63A	-2.15745	4.14938e-29
FAM64A	2.52622	1.67034e-17
FAM73B	-2.31762	2.40451e-38
FAM83D	2.40845	5.14694e-21
FAM83E	-2.19813	1.35581e-16
FAM84B	3.20977	4.12351e-10
FAM92A1	2.93596	1.80972e-18
FANCI	2.33768	1.51805e-23
FAP	16.9146	5.42972e-28
FASN	2.59418	7.1473e-28
FBLIM1	-2.59227	5.90342e-39
FBLN1	-2.42548	5.61384e-20
FBXL16	3.11141	0.000228406
FBXL2	2.82816	1.98561e-10
FBXL22	-2.20795	2.13021e-09
FBXO2	2.87042	0.0246488
FBXO32	-2.20164	9.01629e-19
FBXO41	3.33363	2.1553e-27
FBXO5	2.00924	2.50695e-24
FCER1A	-3.30539	1.56105e-19
FCER2	-4.16492	3.97946e-18
FCGBP	-2.86623	5.55447e-15
FCGR1A	4.30273	5.9412e-20
FCGR2A	2.91535	9.01498e-14
FCGR3A	5.97588	1.76561e-21
FCGR3B	10.5502	7.33016e-21
FCGRT	-2.58333	2.51541e-25
FCHO1	2.13559	1.15808e-10
FCRL1	-4.14829	1.91719e-14
FCRL2	-4.46878	2.55338e-18
FCRL5	-2.62159	2.42155e-14
FCRLA	-4.09321	7.8974e-16
FDCSP	8.64245	2.51698e-06
FEN1	2.09643	5.04329e-20
FER1L6	-3.50921	1.44768e-14
FERMT1	2.46763	4.39293e-17
FEV	-18.2027	5.30833e-31
FFAR2	5.89436	1.71273e-10
FGF19	221.716	4.95391e-16
FGFBP1	-2.26022	4.60351e-09
FGFR2	-3.33664	3.86577e-24
FGFR3	-2.59173	7.12952e-16
FGFRL1	3.35915	1.35831e-25
FGGY	3.31795	1.25452e-05
FGL2	-2.19255	5.55171e-19
FGR	2.18213	5.03726e-08
FHL1	-4.33322	7.30366e-23
FHL3	2.11159	3.93344e-16
FIBIN	2.25827	6.71103e-11
FIGNL1	2.21589	9.84527e-26
FITM1	-2.30831	8.70069e-18
FJX1	7.18481	4.8079e-31
FKBP10	4.32689	9.0387e-20
FKBP1B	-2.14085	1.07809e-17
FLJ22763	-4.09327	1.04809e-20
FLJ42351	-2.12506	1.27902e-09
FLNB	-2.18036	6.10693e-28
FLVCR2	-3.37143	5.31426e-27
FMNL2	2.08009	1.29273e-21
FMO5	-3.92638	1.66794e-24
FN1	4.43672	8.27725e-09
FNBP1	-2.20451	3.82279e-22
FNDC1	5.03509	1.61153e-15
FOLR1	10.6318	0.00279431
FOLR2	-2.25002	2.37413e-17
FOSB	-2.12827	0.00407141
FOSL1	14.0362	2.20784e-30
FOXA2	2.00293	0.000103452
FOXC1	4.43167	3.49679e-11
FOXD1	15.5373	5.84589e-09
FOXD2	-2.78791	9.70693e-22
FOXF2	-2.48433	1.06767e-19
FOXM1	2.24434	3.63514e-18
FOXP2	-2.36632	6.41511e-16
FOXP3	2.81086	2.39962e-16
FOXQ1	48.2889	1.68966e-40
FOXRED2	2.76574	3.85162e-20
FOXS1	3.005	1.63612e-15
FPR1	8.85443	3.50924e-21
FPR2	22.9904	8.02494e-18
FREM1	3.22508	0.012492
FRMD1	-6.26894	1.63709e-22
FRMD3	-2.41252	6.6516e-17
FRMD5	4.15183	1.32836e-16
FRRS1	-2.62577	4.62784e-20
FSCN1	4.28825	1.23044e-14
FSIP2	-5.82806	2.80261e-25
FSTL3	2.81117	1.51137e-15
FUCA1	-2.94894	4.9976e-36
FUT1	6.02278	1.21558e-28
FUT8	2.32719	2.01117e-20
FXYD1	-8.9757	1.27327e-34
FXYD3	-3.54903	4.76433e-24
FXYD5	4.06395	2.15238e-33
FZD3	3.20071	4.52874e-26
FZD5	-2.01987	2.68808e-22
G0S2	5.1307	6.5937e-09
GAB1	-2.03872	2.06613e-29
GABRP	13.6698	2.18833e-09
GALK1	2.37551	1.17265e-24
GALNT12	-2.47524	3.93449e-27
GALNT6	3.79738	2.61227e-25
GAP43	-6.67198	8.34453e-27
GARS	2.31705	3.70193e-29
GBA2	-2.04198	3.27374e-37
GBA3	-10.2013	8.71522e-25
GBP4	2.49096	1.08174e-05
GBP5	2.27662	0.000155177
GCG	-11.964	1.22282e-24
GCNT2	-8.74939	5.91021e-36
GCNT3	-3.62397	1.44162e-21
GDF11	2.12597	1.43475e-14
GDF15	5.73777	2.88831e-27
GDPD2	-8.15841	2.77204e-28
GDPD3	-4.08724	2.11592e-28
GDPD5	5.37749	1.95645e-23
GEMIN5	2.09627	3.08814e-29
GFPT2	2.21541	0.0281311
GFRA3	-5.9565	1.73568e-26
GGT6	-3.5326	1.03926e-17
GGTA1P	-2.51653	1.58389e-24
GHR	-3.65728	1.86954e-23
GINS1	2.40796	1.73071e-18
GINS4	2.11634	1.22224e-15
GIPC1	-2.08245	3.60628e-29
GIPR	-2.66048	3.16911e-16
GJB3	2.93039	3.02667e-11
GJB5	14.9693	3.7648e-10
GJC2	2.4066	2.51687e-05
GLDN	-4.32224	5.21079e-08
GLIPR2	-2.41234	4.14479e-24
GLOD5	-2.71066	5.86028e-13
GLP2R	-10.7939	7.06897e-35
GLS2	5.68319	2.24558e-25
GLTP	-2.95716	9.36009e-43
GMPR	3.20128	2.28108e-11
GNA11	-3.50269	3.61077e-43
GNA15	3.44325	3.14904e-20
GNAO1	-3.93151	1.12722e-21
GNG12	-2.08445	1.05134e-23
GNG7	-4.3511	1.421e-30
GNPDA1	2.1771	1.39366e-25
GOLGA7B	4.5181	3.8838e-14
GOLM1	-2.28327	2.38594e-20
GPA33	-3.74276	6.60568e-22
GPD1L	-2.91994	2.4988e-38
GPM6B	-2.57969	1.08072e-21
GPR137B	2.04247	3.82818e-22
GPR15	-5.49427	4.15564e-21
GPR162	-2.13494	1.00568e-18
GPR176	3.04465	1.15313e-14
GPR18	-2.20477	6.78317e-11
GPR180	2.24431	3.63847e-28
GPR37L1	-2.99743	8.10457e-21
GPR4	3.47434	1.71168e-20
GPR84	9.45505	3.68203e-22
GPRASP1	-2.00862	2.50467e-15
GPRIN2	-2.59462	2.09672e-20
GPSM2	2.68507	3.31094e-20
GPT	-7.09588	9.35496e-31
GPT2	2.1603	1.26611e-18
GPX3	-3.40823	2.00311e-27
GPX8	2.38009	1.92016e-15
GRAMD1A	2.58398	1.42419e-23
GRAMD1B	3.25377	1.97088e-06
GRAMD1C	-2.85199	3.95605e-22
GRAMD3	-3.2521	1.82883e-37
GRAMD4	-2.28368	1.69849e-26
GRB10	2.59911	1.02997e-20
GREM1	2.37164	1.35758e-06
GREM2	-9.62063	2.99856e-34
GRHL1	4.85869	1.6755e-26
GRIN2D	21.0119	3.51617e-44
GRINA	2.33992	8.05852e-25
GRPEL2	2.08829	5.88857e-33
GSDMA	7.79829	3.2194e-21
GSN	-2.28317	1.7118e-21
GSTA1	-3.09195	1.37471e-13
GSTM2	-3.3083	1.50048e-30
GSTM5	-5.59628	5.49013e-29
GTF2IRD1	4.48756	5.31641e-35
GTF3A	2.88595	3.23969e-26
GTPBP4	2.14454	6.4301e-36
GTSE1	2.36016	2.84037e-20
GUCA2A	-23.6289	7.13943e-34
GUCA2B	-34.9851	1.1099e-33
GYLTL1B	12.1007	1.24479e-32
GZMB	5.33786	2.19353e-14
HAGHL	4.85266	1.98548e-22
HAND2	-4.1324	3.50361e-14
HAPLN1	-3.61654	2.78261e-22
HAPLN3	4.1293	1.98945e-21
HAUS6	2.16595	2.07562e-30
HBB	-2.526	4.07452e-15
HCAR2	27.9886	7.98471e-18
HCAR3	39.6271	1.34317e-20
HCG27	-2.32981	7.58113e-22
HDAC9	-2.69419	2.43598e-21
HDC	-2.70393	9.20189e-20
HDHD3	-2.15488	1.50934e-24
HECTD3	-2.09931	4.62741e-36
HELLS	2.58537	2.1276e-23
HEPACAM2	-3.21252	1.70249e-14
HES5	-2.20256	1.07424e-13
HES6	2.47235	2.40573e-12
HEYL	2.37156	3.97208e-15
HGD	-2.13062	1.93593e-12
HHLA2	-7.26792	3.32237e-29
HIF3A	-3.57944	8.29047e-21
HIGD1A	-3.52609	1.5437e-38
HILPDA	4.93679	1.40633e-30
HIST1H1C	-3.6532	5.65081e-26
HIST1H2AC	-2.09402	7.90334e-17
HIST1H2BD	-2.44546	3.86844e-18
HIST1H3E	-2.3187	8.37604e-14
HIST3H2A	2.68433	1.11464e-22
HJURP	2.43151	4.23967e-20
HMGA1	2.47816	8.93827e-25
HMGCS2	-7.14124	1.49088e-24
HMMR	2.43829	2.03259e-22
HMOX1	-2.25886	8.96847e-19
HNRNPA1P10	2.96116	3.30689e-16
HOTAIRM1	-2.11641	2.97502e-19
HOXA5	-2.23651	5.41666e-14
HOXA6	-2.03358	8.70696e-11
HOXB13	-3.15187	0.0264577
HOXB8	4.6208	8.38539e-10
HOXD13	2.72695	9.0229e-08
HOXD3	-2.04676	5.92113e-17
HOXD4	-2.52112	1.89735e-20
HPDL	2.05554	1.32764e-08
HPGD	-4.1367	8.86671e-26
HPGDS	-6.71253	1.84982e-32
HPN	4.66663	0.0214743
HPX	-2.09277	6.67736e-16
HRASLS2	-6.12955	2.78521e-20
HRCT1	-6.40324	9.57395e-33
HS3ST6	-22.8281	8.90252e-25
HS6ST2	12.3094	1.01689e-12
HSBP1L1	-2.32531	2.56036e-26
HSD11B1	2.72705	5.16676e-06
HSD11B2	-6.07713	2.99856e-34
HSD17B11	-2.48736	4.88438e-26
HSD17B2	-7.5472	3.2992e-28
HSD3B2	-19.674	2.78261e-22
HSP90AB1	2.37725	4.60305e-31
HSPA4L	4.18902	1.14838e-11
HSPA6	2.54073	1.15662e-13
HSPB3	-7.19174	9.71015e-17
HSPB6	-4.33149	5.17908e-17
HSPB7	-2.49698	0.00149227
HSPB8	-2.85582	2.65199e-06
HSPD1	2.37171	3.77022e-30
HSPH1	2.69668	6.74645e-19
HTR1D	23.2044	1.21689e-32
HTR4	-5.56241	4.65581e-21
HTRA3	3.09423	8.654e-15
IARS	2.15747	7.88003e-30
ICAM1	3.21737	3.47834e-23
IDO1	7.80267	5.57662e-08
IER3	2.03778	3.88087e-13
IER5L	2.91346	6.31114e-26
IFI44	3.48478	5.81816e-11
IFI44L	3.92727	4.53265e-05
IFI6	6.34849	1.3205e-20
IFIT3	2.56204	1.69707e-08
IFITM1	3.58082	3.44827e-20
IFITM2	2.83955	4.71801e-21
IFITM3	3.53259	5.58942e-27
IGF2BP3	18.6083	2.47127e-13
IGFBP6	-3.23763	4.76167e-23
IGFBP7	2.03295	3.55051e-15
IGFL2	14.1925	6.95963e-08
IGLL5	-2.35856	6.0289e-15
IGSF10	-4.95268	1.89045e-26
IGSF3	-2.59554	1.26786e-25
IGSF9	-4.4822	1.4868e-27
IL10RB	-2.18185	1.59244e-31
IL11	25.8842	3.62427e-22
IL11RA	-2.33904	1.02901e-26
IL16	-2.16066	9.90838e-24
IL17RD	3.01955	1.08628e-14
IL1A	14.1979	1.15329e-24
IL1B	9.6547	2.89702e-18
IL1R2	-3.04631	3.47296e-19
IL1RAP	2.94808	2.52447e-20
IL1RN	11.295	1.25808e-21
IL23A	8.05944	1.44822e-22
IL24	24.8686	2.86168e-14
IL33	3.4524	6.02605e-07
IL6	17.7315	1.95219e-20
IL6R	-4.67903	7.53736e-38
IMMP2L	2.02122	4.22692e-14
IMPDH1	2.8026	1.10603e-35
INCA1	-2.27217	1.46284e-27
INHBA	62.7626	7.91287e-38
INHBB	3.53254	4.28419e-10
INPP5D	2.05341	1.43603e-11
INPP5J	-3.36561	1.71385e-27
INSL5	-13.9279	6.06043e-26
IPO4	2.28316	2.95036e-26
IPO5	2.29177	2.62409e-31
IPO7	2.16243	5.27049e-30
IQGAP2	-2.60748	2.74946e-18
IQGAP3	2.81974	5.4512e-21
IRAK2	3.71903	3.93774e-22
IRF4	-2.95143	2.98066e-21
IRS1	2.57292	5.49397e-12
ISG15	2.25647	0.000182424
ISLR	2.07651	1.4836e-07
ISX	-4.86905	4.06529e-21
ITGA11	4.15695	1.04765e-17
ITGA2	3.37171	1.10631e-28
ITGA8	-2.8858	2.5725e-21
ITGA9	2.0066	6.58024e-06
ITGAX	3.11738	1.02378e-10
ITGB8	2.88112	8.91853e-12
ITGBL1	9.54053	1.88476e-18
ITIH5	-2.04376	1.83517e-13
ITM2A	-2.26233	7.1488e-21
ITM2C	-3.96847	9.3518e-32
ITPKA	-3.74215	1.7574e-23
ITPRIP	2.21716	9.68969e-20
JAG2	3.17196	1.13582e-18
JAM2	-2.99509	6.54752e-26
JPH1	3.28652	6.39213e-21
JPH2	-2.69474	8.2932e-07
KAT2B	-2.16779	7.77438e-27
KBTBD11	-2.16307	2.17846e-17
KCNA3	-2.41344	7.01625e-17
KCNE3	2.1119	4.33362e-11
KCNG1	-5.12463	2.23071e-24
KCNH8	4.24066	1.96988e-14
KCNIP4	-2.6794	5.8934e-25
KCNJ2-AS1	-2.12378	1.48816e-16
KCNJ8	2.56839	9.22558e-11
KCNK5	-2.64147	6.217e-22
KCNMB1	-2.87354	1.27922e-07
KCNN4	2.04121	3.20804e-06
KCTD9	-2.00046	5.13635e-21
KDELC1	2.72868	1.46271e-25
KDELR3	2.49175	1.80722e-14
KIAA0020	2.00304	8.65422e-23
KIAA0125	-3.37372	8.44422e-20
KIAA0226L	2.3768	0.00741442
KIAA0513	-3.08644	9.46661e-33
KIAA0895	4.03942	2.97147e-26
KIAA1161	-2.37526	2.20174e-32
KIAA1211	-3.34601	4.52589e-27
KIAA1257	7.82472	9.69684e-32
KIAA1456	-2.36159	1.19959e-18
KIAA1524	2.63454	4.22591e-25
KIAA1549	6.34429	4.32292e-42
KIAA1683	-5.1756	2.15174e-37
KIF11	2.31041	1.42745e-18
KIF13B	-2.18042	3.49523e-28
KIF14	3.14598	1.48125e-21
KIF18A	2.63331	2.61354e-22
KIF18B	2.37413	1.79571e-17
KIF20A	2.90018	3.03282e-24
KIF20B	2.23322	8.10457e-21
KIF23	2.28877	3.89856e-22
KIF2C	2.46274	1.27903e-21
KIF3C	2.32456	5.06514e-18
KIF4A	2.89132	1.89365e-24
KIFC1	2.08737	6.02064e-18
KIFC3	3.15787	9.19691e-18
KIRREL	2.31057	3.45034e-10
KLC4	-2.17244	7.10942e-25
KLF4	-5.07448	1.05954e-33
KLF7	3.43515	9.20001e-21
KLF9	-2.31893	1.17265e-24
KLHL29	2.26607	1.30412e-16
KLHL35	9.87866	5.6838e-26
KLHL6	-2.12625	8.42433e-17
KLK10	43.4775	5.21211e-28
KLK11	13.2906	5.94079e-10
KLK12	10.8596	3.0241e-07
KLK15	-2.08388	9.54788e-13
KLK3	-2.43548	9.2186e-15
KLK6	231.234	1.59515e-34
KLK7	223.377	1.02549e-23
KLKB1	-3.46496	6.71319e-22
KLRB1	-2.38258	1.67785e-18
KPNA2	2.83652	5.27049e-30
KREMEN2	2.55512	2.64117e-05
KRT12	-4.39063	2.99229e-20
KRT17	46.1589	9.32032e-26
KRT20	-6.60959	3.03379e-27
KRT23	57.5691	2.73699e-19
KRT24	-45.7618	3.17862e-39
KRT6A	226.22	5.83959e-22
KRT6B	30.1044	2.54345e-22
KRT7	19.9908	6.46509e-24
KRT80	67.3266	7.39645e-50
KYNU	4.53235	7.84447e-19
LACTB2	2.22323	1.7196e-15
LAMA1	-5.33376	2.75811e-25
LAMP3	2.70175	1.6497e-14
LANCL3	-3.02338	1.10607e-16
LAPTM4B	2.00427	6.39358e-05
LBX2	2.40317	5.23428e-14
LCN15	6.84185	9.73259e-05
LCN2	7.82464	3.73009e-15
LDHB	2.17267	1.94543e-10
LDHD	-7.33282	9.05573e-33
LDLRAD3	4.91598	7.57323e-28
LEAP2	-3.78775	1.63832e-21
LEF1	3.80841	7.4465e-16
LEMD1	71.1506	3.57858e-32
LETM1	-2.2157	6.9086e-26
LGALS2	-4.39677	1.10799e-21
LGALS3	-2.51231	1.314e-26
LGALS4	-3.90112	6.34911e-28
LGALS9B	-4.27066	3.41378e-17
LGALS9C	-5.21442	2.48232e-19
LGALSL	-2.0789	3.50112e-24
LGI4	-6.51794	3.29045e-33
LGR4	-2.144	8.10535e-17
LGR5	7.74598	4.69452e-12
LGR6	2.78555	0.000237911
LIF	3.06287	5.7702e-24
LIFR	-4.43211	1.94222e-30
LILRA5	2.54418	4.06098e-09
LILRA6	2.41386	1.20385e-06
LILRB3	3.05562	1.8248e-10
LILRB4	2.37209	4.96534e-11
LILRB5	-3.5273	1.23474e-31
LIMA1	-2.27502	4.9214e-27
LIMK1	2.22579	7.68862e-30
LIMS2	-2.03489	9.40047e-09
LINC00152	3.35766	1.10652e-24
LINC00239	2.25107	2.93874e-06
LINC00294	-2.48747	3.1509e-33
LINC00341	-2.88957	6.55967e-26
LINC00482	-2.47057	7.94435e-14
LINC00483	-3.91148	1.41691e-20
LINC00526	-2.21742	1.19325e-16
LIPC	-7.73788	2.73784e-26
LIPG	2.8845	1.08643e-17
LIPH	-2.33561	2.81533e-13
LITAF	-2.03607	6.13131e-26
LMBR1	2.14248	3.96151e-27
LMCD1	2.51167	1.2725e-17
LMNB2	2.18306	4.28979e-26
LMO3	-3.16662	4.45429e-12
LMOD1	-3.30237	2.09078e-14
LMTK3	3.9033	4.38978e-23
LOC100128288	-2.04898	1.83574e-23
LOC100129534	-2.04879	1.75471e-19
LOC100130705	2.42574	1.32184e-08
LOC100288911	-2.17554	1.44796e-21
LOC115110	-2.19353	2.49295e-18
LOC283177	-2.29966	2.92648e-11
LOC344887	-5.22068	3.79427e-26
LOC389332	-5.27288	2.40269e-22
LOC389906	2.18433	2.04596e-23
LOC553103	-4.84434	3.15526e-34
LOC646471	-2.21958	7.93476e-21
LOC729966	-2.12239	7.12627e-12
LOX	2.79857	2.89382e-08
LOXL1	2.13469	1.88363e-12
LOXL2	4.24699	1.48357e-26
LPAR1	-3.01508	1.6857e-29
LPCAT1	2.72219	2.4622e-27
LPCAT3	-2.16521	4.14556e-28
LPL	2.56854	1.05888e-07
LRCH1	2.36466	3.76046e-21
LRMP	-3.99576	5.54567e-26
LRP11	2.26371	8.90706e-27
LRP8	6.78364	4.27612e-35
LRRC1	-2.5807	4.02966e-34
LRRC15	4.85342	8.76872e-20
LRRC19	-6.34156	1.06887e-27
LRRC20	2.39345	2.86864e-29
LRRC26	-2.01532	1.52273e-09
LRRC31	-2.88444	5.06303e-16
LRRC6	2.03951	2.47299e-11
LRRC66	-3.10169	9.57113e-22
LRRC8E	5.75698	6.26153e-37
LRRFIP2	-2.15855	5.88533e-39
LRRN2	-13.5941	1.29149e-36
LRRN4CL	-2.44004	2.39703e-20
LTBP2	2.71835	6.30214e-19
LTC4S	-2.68436	9.07601e-21
LTK	-2.83903	1.03506e-17
LUM	2.39493	2.99894e-10
LXN	-2.17214	9.435e-22
LY6E	4.56273	3.38349e-18
LY6G6C	4.64664	2.50319e-09
LY9	-2.80791	1.95528e-18
LYAR	2.68008	4.82206e-33
LYN	2.12705	2.12916e-18
LYNX1	-2.30392	1.88677e-11
LYPD3	4.82426	7.47407e-10
LYPD5	3.11032	8.98912e-13
LYPD6B	2.00102	0.0104636
LYVE1	-6.02236	1.44453e-26
LYZ	5.24202	1.92493e-10
MAB21L2	-2.03566	0.000177369
MAD2L1	3.0827	1.2318e-27
MAD2L2	2.35764	1.1918e-26
MADCAM1	-3.78297	1.63832e-21
MAFG-AS1	6.82088	2.52027e-32
MAGI3	-2.15537	3.90776e-26
MAL	-6.43595	1.94731e-29
MALL	-4.47656	1.11318e-28
MAMDC2	-9.71474	4.40161e-30
MANEAL	2.20937	6.27952e-11
MAOA	-3.29693	3.61874e-22
MAOB	-2.17386	3.2346e-15
MAP7D2	2.35042	0.00033887
MAPK10	-2.52967	2.44761e-22
MAPK15	5.3352	1.1775e-19
MAPK3	-2.26141	3.50299e-29
MAPRE3	-2.06222	8.66205e-20
MARCKS	-2.20762	3.04799e-31
MARVELD3	-2.7577	8.40781e-23
MASP2	-2.12036	1.59015e-15
MATN2	-2.40695	4.89592e-18
MB	-3.43738	7.23398e-16
MB21D1	2.79703	8.78783e-16
MBOAT1	-2.25601	3.74982e-27
MBTPS2	2.30382	1.43974e-25
MCM10	3.02695	1.0051e-21
MCM2	2.35247	5.73048e-24
MCM3	2.05639	5.12574e-28
MCM4	2.22483	2.13962e-21
MCM6	2.0773	1.36268e-22
MCM8	2.06164	2.01373e-16
MCOLN2	-3.80234	1.45177e-20
MDFI	13.5525	9.1058e-36
ME1	2.63651	9.9207e-16
MEF2C	-2.17515	1.19508e-21
MEGF6	4.14207	1.84605e-14
MEI1	-2.35986	7.43731e-23
MEIS3P1	-2.3401	5.3166e-21
MELK	2.47745	3.29798e-21
MEP1A	-5.64491	7.07864e-24
MEP1B	-12.5522	3.3421e-28
MESP1	-3.09847	2.67289e-17
MET	3.95363	1.27297e-33
METTL1	2.12041	1.86796e-29
METTL7A	-4.6438	2.82759e-37
METTL7B	-2.11446	3.63149e-12
MEX3A	4.92688	3.37639e-21
MEX3D	2.00505	6.68047e-26
MFAP2	5.13419	1.45647e-27
MFAP4	-2.63386	1.88682e-21
MFAP5	-2.64495	3.69608e-16
MFI2	3.86055	4.4296e-11
MFSD12	2.51005	1.59698e-35
MFSD4	-3.48261	9.54982e-17
MFSD7	-2.24934	9.09174e-20
MGAM	-2.12545	2.16081e-10
MGAT4A	-2.36557	2.92907e-24
MGLL	-3.22438	2.16351e-31
MGST3	-2.04047	3.48749e-31
MIA2	-2.53413	5.28428e-09
MICALCL	-2.89357	3.03239e-21
MIER1	-2.03237	1.17889e-25
MIER3	-4.76264	8.68723e-33
MIF	2.3002	4.91082e-24
MIPOL1	-2.05694	4.2189e-12
MKI67	2.34967	1.74358e-18
MLXIPL	4.8914	3.45099e-16
MME	10.673	4.00017e-18
MMP1	31.802	8.44558e-27
MMP10	13.6063	1.09431e-25
MMP11	12.048	8.76315e-29
MMP12	10.4208	3.1646e-26
MMP14	2.67986	8.72576e-21
MMP2	2.05846	2.03898e-06
MMP28	-4.96517	9.52424e-27
MMP3	62.9456	9.97296e-32
MMP7	126.152	2.60102e-39
MMP9	5.14169	5.02012e-18
MMRN1	-3.39271	5.21194e-21
MMS22L	2.07258	1.57067e-21
MND1	2.30593	1.25937e-17
MNDA	2.86251	6.90235e-11
MOB3B	-2.68148	8.44558e-27
MOCOS	2.11315	1.00294e-13
MOCS1	-3.58285	5.67767e-27
MOGAT2	-7.39287	3.95605e-22
MOGAT3	-2.44669	6.49958e-14
MORC4	3.17247	9.91587e-22
MPI	-2.03525	1.50853e-25
MPND	-2.41541	6.44222e-32
MPP3	2.20398	8.11757e-13
MPP6	4.97597	9.69549e-28
MPZ	-3.44381	2.68083e-27
MRGPRF	-2.22249	1.13582e-07
MRPL17	2.03072	3.08814e-29
MRPL50	2.07498	2.09568e-30
MS4A1	-3.67248	8.34369e-12
MS4A10	-53.4558	2.76256e-26
MS4A12	-26.3839	6.91492e-30
MS4A2	-3.02874	2.35875e-20
MSC	2.25333	5.44169e-12
MSI2	2.93608	1.22407e-28
MSL3P1	2.234	1.17529e-12
MSLN	7.51054	5.95101e-05
MSR1	2.94217	9.88115e-11
MST1P2	-3.39873	1.35755e-19
MSX1	12.1641	3.96678e-26
MSX2	29.4372	1.37615e-32
MT1DP	-5.38382	5.96305e-15
MT1E	-4.45619	1.54952e-22
MT1F	-7.46876	6.21607e-27
MT1G	-8.42168	6.52489e-25
MT1H	-12.1307	1.39174e-24
MT1M	-14.3418	3.82509e-28
MT1X	-3.71049	1.93398e-22
MT2A	-2.94878	4.01766e-19
MT3	-2.57486	2.96549e-16
MTAP	2.34205	3.01297e-27
MTBP	2.33653	8.61163e-24
MTHFD1L	5.03048	2.40451e-38
MTHFD2	3.15601	2.42206e-29
MTM1	-2.42421	4.39528e-32
MTMR11	-2.64037	2.90999e-22
MUC12	-3.50077	6.1154e-16
MUC4	-2.80305	1.50425e-13
MX1	2.10101	0.0244141
MX2	2.98597	1.28882e-13
MXD1	-2.90328	2.47371e-21
MXI1	-3.24582	8.81929e-35
MXRA5	3.15824	3.76413e-15
MYBL2	3.26525	8.33969e-19
MYC	4.28918	5.84144e-34
MYCN	3.48474	1.87188e-11
MYEOV	5.78506	3.76872e-19
MYH10	2.21529	1.02647e-09
MYH11	-4.93378	8.55841e-14
MYL9	-2.41086	0.0028944
MYLK	-2.99922	1.08761e-09
MYO15B	-3.21448	1.34045e-29
MYO1A	-3.68828	8.90125e-21
MYO1D	-2.41621	1.04809e-20
MYOM3	4.41879	1.07365e-10
MZB1	-2.49365	3.13938e-16
MZT1	2.8233	2.48184e-33
NAAA	-4.90903	3.22702e-39
NAALADL1	-11.0751	3.40502e-33
NAMPT	2.00946	5.72911e-14
NANP	2.44564	3.30689e-25
NAP1L1	2.25446	1.55883e-33
NAPSB	-2.04635	9.15338e-11
NAT1	-2.29074	5.18141e-21
NAT2	-2.95728	3.56745e-16
NAT8B	-4.43229	8.04558e-19
NBEAL1	-2.82875	3.02556e-20
NBPF1	-2.61228	6.74229e-31
NCAM1	-3.78404	5.18211e-24
NCAPD3	2.10337	3.49182e-25
NCAPG	2.30366	1.31915e-18
NCAPG2	2.51119	2.29856e-26
NCAPH	2.40816	4.12118e-20
NCF2	3.1201	6.51192e-13
NCOA7	2.44785	3.84798e-17
NCRUPAR	-5.49473	3.64227e-17
NDN	-2.54857	6.11185e-22
NDRG1	-2.36619	3.03543e-18
NDUFA4L2	5.50259	3.53347e-13
NEBL	5.16489	6.86727e-25
NEDD4L	-2.44158	1.11554e-25
NEGR1	-3.08181	7.64636e-22
NEIL2	2.03618	7.08584e-19
NEIL3	2.24649	1.5968e-14
NEK2	2.91329	1.09697e-20
NEU4	-5.19754	6.57618e-22
NEURL1B	-3.01656	2.18946e-28
NFE2L3	4.84557	7.59716e-38
NGFR	-2.54614	2.67501e-16
NHS	3.46591	1.49709e-14
NHSL1	-2.34394	3.10974e-26
NIPAL1	-2.19573	1.45212e-12
NIT1	-2.06893	1.74373e-40
NKD1	26.9409	6.71596e-20
NKD2	9.42363	1.95572e-22
NKRF	2.18894	8.83099e-37
NKX2-3	-4.0603	9.16548e-33
NLE1	2.30551	4.01921e-29
NMB	3.35439	7.53882e-24
NMU	5.57922	1.2022e-07
NNMT	2.9189	7.78234e-15
NOB1	2.21254	1.47065e-36
NOC3L	2.0331	9.54278e-27
NOD2	2.66441	4.17547e-15
NOLC1	2.50003	4.94132e-36
NOP2	2.13817	4.19207e-30
NOP58	2.08297	3.15351e-33
NOS3	2.77568	3.06635e-12
NOTCH3	3.38063	3.25325e-18
NOTUM	139.86	2.33559e-26
NPM1	2.33419	5.73385e-38
NPM2	3.08116	1.05679e-09
NPM3	2.54684	2.12008e-23
NPW	3.59399	0.000574439
NPY	-14.5151	5.71672e-26
NPY1R	-3.82553	1.98914e-18
NPY6R	-5.83857	2.76233e-22
NQO2	2.02245	3.46126e-20
NR0B2	4.91278	5.0679e-06
NR1H4	-6.72511	9.37234e-22
NR2F1	2.02988	2.97235e-08
NR2F6	-2.01957	6.53532e-31
NR3C2	-4.58371	8.16477e-32
NR5A2	-4.39658	1.09563e-26
NRG1	-2.20702	2.30963e-12
NRN1	3.15624	0.00561945
NT5DC2	2.66207	4.20433e-24
NT5DC3	2.31475	5.06995e-12
NTM	2.63016	2.60183e-06
NTN1	-3.00473	6.18322e-22
NTS	9.3607	6.90267e-06
NTSR1	4.97153	9.95488e-09
NUDCD1	2.8256	3.12945e-36
NUF2	2.68102	2.99493e-24
NUFIP1	2.69485	5.01919e-30
NUP155	2.1075	8.54135e-27
NUP62CL	2.38687	1.85234e-20
NUSAP1	2.17409	8.25249e-18
NXPH4	31.2275	3.57387e-15
NXT1	2.03322	2.63094e-25
OAF	-2.52147	1.05856e-36
OAS2	3.61813	4.79665e-11
OAS3	2.32475	2.42795e-11
OASL	-2.18261	9.95488e-09
OCEL1	-2.54216	1.8873e-32
ODAM	25.3043	1.09729e-12
ODC1	2.15513	5.42493e-22
OGN	-7.57306	1.28994e-25
OLFM1	-2.56695	3.92009e-21
OLFM2	2.06678	0.00760763
OLFML2B	6.1371	3.03379e-27
OLR1	23.1949	1.6286e-25
OMP	-2.11228	1.91846e-10
OPN3	-3.23206	2.11592e-28
OR2A4	-2.0338	3.35898e-10
ORC6	2.29304	1.56524e-19
OSBPL1A	-2.61079	9.435e-22
OSBPL3	2.86051	3.25406e-24
OSBPL7	-2.16099	2.35515e-27
OSCAR	2.33804	4.85608e-10
OSM	25.1446	1.1177e-27
OSMR	2.0401	9.3408e-07
OSR1	-3.35478	7.16364e-16
OTC	-2.24227	3.4462e-13
OTOP2	-77.7687	3.40114e-40
OTUB2	3.66672	6.01758e-22
P2RX1	-4.54615	1.15283e-33
P2RX4	-3.01267	2.35833e-34
P2RY1	-4.01888	4.04898e-22
P2RY14	-2.72248	2.75958e-23
P2RY2	-2.23349	2.05419e-21
PABPC1L	2.38266	4.94032e-15
PACSIN2	-2.09456	1.8996e-36
PACSIN3	3.81395	4.11585e-22
PADI2	-7.55777	1.0586e-33
PAFAH1B3	2.45933	5.54414e-25
PAG1	-2.96506	3.1646e-26
PAICS	2.41941	6.55241e-28
PALM	-2.23156	1.13883e-16
PAPSS2	-3.51841	2.00513e-28
PAQR4	3.05065	1.37615e-32
PAQR5	-4.54108	5.00708e-27
PAQR8	-3.07089	2.21966e-27
PARM1	-2.75855	8.53627e-21
PARPBP	2.425	8.78585e-21
PARVB	2.6752	3.40468e-10
PBK	2.60745	5.18053e-15
PBLD	-4.74023	1.17609e-30
PC	-2.32367	2.01636e-20
PCDH20	-3.99181	3.64003e-19
PCDHB14	2.26135	2.71696e-14
PCK1	-9.66516	3.94405e-26
PCNXL2	2.24189	2.90606e-21
PCOLCE2	-4.35183	5.13394e-19
PCSK1	16.0985	0.0472445
PCSK1N	-5.56447	1.09114e-22
PCSK5	-3.87414	4.08038e-25
PCSK9	4.70945	5.79085e-14
PDCD2L	2.86972	1.70989e-31
PDE2A	-2.97366	8.1834e-23
PDE3A	-3.24767	7.1698e-24
PDE4B	2.20351	1.30554e-07
PDE4C	-2.75354	1.34317e-20
PDE5A	-2.08765	2.26269e-18
PDE6A	-17.2849	4.69369e-39
PDE8A	-2.69952	1.59698e-35
PDE9A	-5.82681	7.19654e-33
PDGFB	2.11567	1.80826e-13
PDGFD	-2.40089	5.54185e-21
PDGFRB	2.4945	3.2173e-14
PDK2	-2.06501	8.84588e-21
PDK4	-4.56787	1.67618e-28
PDLIM2	-2.23333	1.53817e-26
PDP1	2.55727	5.09383e-22
PDPN	5.63095	4.38619e-28
PDX1	16.3841	1.57171e-31
PDXP	-2.20212	9.5992e-26
PDZD3	-6.12848	2.1553e-27
PDZD4	-5.01755	1.74801e-26
PDZD8	2.03591	5.40682e-19
PDZK1	-3.25751	9.65102e-08
PDZK1IP1	2.19267	7.00015e-06
PELI2	-2.19502	1.11757e-17
PERP	2.17448	8.98426e-23
PEX11A	-2.66606	6.43272e-35
PEX26	-3.99296	2.40451e-38
PF4	6.31646	4.62077e-08
PFDN4	2.24573	1.15229e-21
PFKFB3	2.44593	4.28298e-20
PGAP3	-2.05557	1.94877e-23
PGF	2.12695	1.88194e-11
PGM1	-2.74719	3.44386e-33
PGM5	-3.44951	3.93825e-15
PHF19	2.74021	9.21689e-30
PHF7	-2.20051	6.16185e-27
PHGDH	3.19932	6.36623e-09
PHGR1	-7.0955	2.09475e-30
PHKA1	2.78297	2.70571e-28
PHLDA1	7.83507	2.12398e-38
PHLDA2	2.43492	1.00606e-14
PHLDA3	2.04054	1.32805e-12
PHLPP2	-5.73442	2.40451e-38
PHYH	-2.2727	5.02254e-25
PI16	-8.7827	6.40718e-26
PI3	2.42099	0.0144037
PID1	-2.36643	3.90437e-19
PIGR	-2.93413	1.37287e-12
PIGZ	-4.39982	2.42116e-24
PIP5K1B	-2.29687	4.71383e-21
PITPNC1	2.19329	1.26975e-15
PIWIL1	49.296	7.70485e-14
PJA1	2.02157	1.23044e-14
PKIB	-11.5238	3.98093e-32
PKMYT1	2.61505	6.68735e-22
PKP1	20.7693	3.14116e-19
PLA1A	3.67111	8.64945e-14
PLA2G10	-3.38326	5.22171e-22
PLA2G12B	-2.08857	9.18117e-13
PLA2G16	3.86084	1.29308e-14
PLA2G4F	-2.31848	8.26074e-13
PLAC8	-6.17057	2.32414e-26
PLAC9	-6.33767	6.91632e-31
PLAU	5.69477	3.3421e-28
PLCB1	3.15146	6.62147e-14
PLCD1	-5.87525	6.57184e-46
PLCD3	-3.32116	9.92716e-31
PLCE1	-4.42948	1.76934e-34
PLCG2	-2.27322	4.92382e-19
PLD1	-2.38649	2.8359e-23
PLEK	2.49665	0.000152368
PLEKHA7	-2.04054	3.97691e-21
PLEKHB1	2.96466	2.88078e-07
PLEKHG4	2.26617	1.08693e-15
PLEKHG6	-2.78601	1.2717e-22
PLEKHH2	-2.04514	9.98189e-17
PLEKHN1	6.72862	1.56175e-30
PLIN1	-2.70369	6.15235e-19
PLIN4	-2.51502	3.29126e-05
PLK1	2.46302	3.64538e-22
PLN	-2.48369	1.10139e-05
PLOD2	-2.14625	6.07858e-16
PLP1	-17.7932	2.24631e-32
PLS1	-2.45022	2.77319e-15
PLS3	3.28151	6.33624e-25
PLSCR4	-2.5139	1.50012e-24
PLXNA1	2.56255	1.7856e-40
PLXNA2	-2.63517	2.32093e-32
PMAIP1	5.15908	2.74306e-30
PMCH	2.47308	4.41195e-14
PMEPA1	3.55044	4.59417e-15
PMM1	-2.05771	2.37755e-25
PNLIPRP2	-4.16281	3.57964e-17
PNO1	2.39564	1.5791e-33
PNOC	-2.70596	7.45481e-14
PNPLA7	-3.1448	9.50206e-27
PODNL1	2.27448	4.79284e-14
PODXL	2.70839	1.33566e-23
PODXL2	2.32735	2.15306e-11
POLA1	2.20115	2.46001e-24
POLD2	2.14801	7.9335e-26
POLD4	-2.26921	2.67017e-28
POLR1A	2.18634	3.73849e-27
POLR1B	2.34579	4.26426e-34
POLR1C	2.08044	8.07539e-27
POLR3G	3.01272	3.15841e-18
POP1	2.23008	2.58256e-26
POPDC2	-2.48418	0.00110664
POSTN	2.84039	0.000474504
POU2AF1	-2.53715	1.22054e-16
POU5F1B	12.4348	1.44965e-16
PP7080	-8.9455	1.07707e-23
PPA1	2.31809	1.59122e-30
PPAP2A	-3.54388	5.95027e-44
PPAPDC1A	13.7421	2.49792e-17
PPARD	-2.01521	2.36791e-25
PPARG	-2.31019	1.82661e-16
PPARGC1A	-3.59052	1.46184e-24
PPARGC1B	-2.30143	2.75661e-28
PPAT	3.05798	1.18364e-33
PPIEL	-2.18618	2.34147e-20
PPIL1	2.25516	4.00449e-27
PPM1H	4.89629	1.94692e-34
PPM1N	2.59377	9.99093e-12
PPP1R14A	-3.03299	2.58231e-15
PPP1R14C	-2.14554	2.00517e-12
PPP1R14D	-3.19859	6.74645e-19
PPP1R36	-2.23555	2.00296e-17
PPP2R3A	-4.05645	1.92765e-37
PPRC1	2.10881	3.88794e-32
PRADC1	-2.05475	1.03724e-28
PRAP1	-2.06507	2.30464e-08
PRC1	2.23858	1.50353e-22
PRDM8	2.6188	0.014076
PRDX4	2.38247	1.0006e-27
PRDX6	-3.44035	1.31623e-38
PRELID2	-2.20064	2.13362e-24
PRELP	-2.3951	1.63935e-15
PRIMA1	-11.119	7.76142e-31
PRKACB	-3.1625	2.57523e-27
PRKCB	-2.20883	5.05414e-17
PRKCD	-2.06526	1.29755e-29
PRKDC	2.48992	2.26706e-27
PRKG2	-12.31	1.76386e-35
PRMT3	2.13848	1.322e-30
PROCR	2.21862	4.05793e-12
PROK2	19.8847	2.58307e-13
PROM2	-2.34502	2.78701e-15
PROX1	4.9886	1.4327e-15
PRPH	-9.85696	4.32485e-29
PRPS1	2.38421	6.16842e-32
PRR11	2.45196	4.09835e-24
PRR15	-2.3389	9.11557e-19
PRR19	2.53504	2.57464e-28
PRR5L	-2.71437	7.13153e-28
PRR7	5.52681	1.98076e-34
PRRT1	-2.47777	3.46388e-24
PRRT2	-2.82884	6.78828e-26
PRRX1	4.25793	4.38042e-14
PRSS12	-2.93696	4.91548e-20
PRSS22	14.9151	4.9976e-37
PRSS33	46.5948	1.9523e-15
PRSS36	-2.51656	9.46896e-23
PRSS8	-2.30705	3.71794e-19
PSAT1	6.7332	1.24303e-24
PSD	-2.10545	2.25395e-05
PSPH	2.49305	9.54635e-23
PTGDR	-3.60189	8.07259e-22
PTGDR2	-4.28794	2.09475e-30
PTGER4	-2.40055	9.82144e-24
PTGES	2.61008	1.1884e-09
PTGS1	-2.34191	2.874e-19
PTGS2	7.28021	5.05414e-17
PTK2B	-2.11017	6.9377e-27
PTK7	3.39612	2.3386e-13
PTN	-4.03826	3.28481e-28
PTP4A1	-2.07815	1.38322e-19
PTP4A3	5.07257	3.05134e-21
PTPN13	3.85497	3.42231e-11
PTPN14	2.44106	4.89592e-18
PTPN21	-2.5652	3.18325e-33
PTPRCAP	-2.05307	1.4076e-13
PTPRF	-2.19066	8.191e-29
PTPRH	-4.00354	5.77053e-30
PTPRR	-4.43313	3.70117e-21
PTPRU	4.9666	1.77692e-10
PTRH1	2.48505	1.9464e-30
PTTG1	2.34187	4.05182e-19
PUS7	2.99863	1.03292e-33
PVRL4	3.09133	4.40123e-12
PVT1	5.57582	2.91658e-28
PXMP2	-3.12565	2.20908e-35
PYCR1	2.93244	1.37308e-29
PYCRL	2.17536	8.22997e-21
PYY	-21.5048	8.49592e-29
QPCT	3.65399	4.81303e-08
RAB15	2.13467	2.8013e-14
RAB27A	-2.04649	3.80175e-20
RAB31	2.59409	2.15551e-12
RAB36	4.98335	1.13515e-31
RAB37	-2.71744	3.41941e-23
RAB6B	-2.25345	1.69064e-13
RACGAP1	2.30635	1.8188e-28
RAD51AP1	2.29491	1.50409e-18
RAD54L	2.24579	5.21831e-17
RAE1	2.01173	5.75252e-22
RAMP1	3.40144	5.16299e-09
RAN	2.07794	2.40835e-30
RAPGEFL1	-2.85664	3.73056e-26
RASD2	-3.07844	2.83326e-21
RASGRF2	2.22603	5.73975e-07
RASGRP2	-2.54359	2.94525e-14
RASSF10	4.55374	9.66474e-10
RAVER2	-2.66034	1.57507e-30
RBL1	2.22979	1.76972e-20
RBM28	2.07416	9.15476e-32
RBM47	-2.42327	9.98345e-22
RBP2	2.56814	0.0424367
RBPMS2	-3.31529	9.45622e-12
RCAN1	-2.46268	1.32464e-24
RCAN2	-2.87602	6.53601e-29
RCBTB1	2.37584	9.76234e-27
RCL1	2.11748	1.89045e-26
RCN1	2.58075	3.60339e-31
RCOR2	2.3864	1.25043e-14
RECQL4	2.329	4.89919e-19
REEP2	-3.08714	2.04337e-16
REEP6	3.71505	5.11053e-15
REG1A	3.96623	2.95947e-12
REG1B	4.30353	1.79279e-10
REG3A	23.5435	1.57939e-07
REG4	9.65018	2.81215e-05
RELL1	-2.78197	1.1515e-32
RELL2	2.01276	5.31807e-10
RELT	2.15606	2.42735e-18
REP15	-2.53242	9.77461e-16
RERGL	-22.0867	2.89462e-31
RETSAT	-3.61936	2.30889e-40
RFC3	3.40262	1.95461e-28
RGMA	-2.88293	1.7813e-18
RGS13	-2.75964	7.50821e-17
RGS16	5.84677	2.31279e-31
RHBDF2	2.51723	1.53716e-31
RHBDL2	-2.93219	1.43076e-18
RHEBL1	2.78161	1.77931e-19
RHOC	-2.02072	3.17991e-32
RHOF	-2.2409	4.56048e-17
RHPN1	3.60809	8.97325e-31
RILP	-3.13818	1.04385e-39
RIMKLA	-3.32672	3.77238e-27
RIOK3	-2.59595	1.90881e-28
RIPK2	3.11248	5.87903e-35
RIPK3	-2.11992	5.47307e-23
RLIM	2.04552	6.61595e-35
RNASEH2A	2.24713	5.37873e-25
RNASEL	-2.36516	7.16661e-31
RNF112	-5.48198	5.04098e-35
RNF125	-2.1333	1.21778e-13
RNF152	-5.61205	1.16891e-25
RNF183	8.00389	3.32405e-18
RNF219	2.11085	1.79666e-24
RNF24	2.6964	8.8618e-24
RNF39	2.17377	6.97814e-08
RNF43	3.97634	1.51157e-20
ROBO1	2.27394	8.1772e-09
RPF2	2.05353	4.37029e-33
RPL10L	-6.37593	4.62769e-22
RPL22L1	4.56028	1.3211e-19
RPP40	2.63867	9.5912e-27
RPS6KA6	-2.59524	6.82964e-16
RRM2	2.84812	2.62295e-20
RRP1	2.1013	5.44033e-28
RRP12	2.53102	9.41106e-35
RRP1B	2.01403	9.82144e-24
RRP9	2.20025	6.37676e-28
RRS1	2.54334	1.01637e-27
RSPO2	-2.6052	1.14741e-28
RTKN2	2.27132	1.97711e-13
RTN1	-2.34704	2.00655e-18
RTN4R	2.59834	3.69602e-15
RUNDC3B	-4.62041	6.48084e-29
RUNX1	2.57062	1.22412e-28
RUVBL1	2.53157	1.87695e-33
RXFP4	-2.16269	2.66356e-13
S100A11	3.64843	2.90039e-33
S100A12	6.03083	1.02369e-05
S100A2	16.5391	3.89e-28
S100A3	4.74414	6.45176e-16
S100A8	8.73337	2.47241e-18
S100A9	8.77317	2.17927e-21
S100B	-2.49236	5.06303e-16
S100P	5.78092	3.33718e-18
SAA1	7.14618	7.54671e-12
SAMD13	-2.39772	5.02012e-18
SAMD5	2.47217	1.63813e-05
SAMD9	-2.12009	1.26743e-11
SAP30	2.01511	3.06356e-23
SAPCD2	3.26764	1.73844e-22
SATB2	-2.16837	2.97928e-15
SCAMP5	-2.04224	4.11165e-13
SCARA3	-2.2964	2.24989e-17
SCARA5	-10.4097	5.28331e-29
SCD	4.56407	5.09574e-28
SCG2	-3.40219	3.13897e-23
SCGB2A1	-2.90598	6.58893e-11
SCGN	-19.5953	3.13529e-36
SCIN	-4.51386	1.46363e-22
SCN4B	-3.01937	3.31354e-28
SCN7A	-8.4881	1.2578e-28
SCN9A	-7.0993	1.06483e-32
SCNN1A	-2.11199	4.57426e-13
SCNN1B	-13.0274	8.15157e-32
SCRN1	2.38133	6.09729e-12
SCUBE1	-3.13422	9.26205e-25
SCUBE2	-5.0411	3.54559e-31
SDPR	-2.99918	5.87376e-22
SDR16C5	3.09558	0.00887482
SEC14L2	5.12731	2.9433e-36
SECTM1	-4.66052	2.47006e-23
SELE	11.0856	8.38454e-19
SELENBP1	-6.55614	1.81852e-32
SEMA3A	2.20296	2.98841e-06
SEMA3F	2.28583	1.36798e-14
SEMA3G	-2.4439	4.95807e-23
SEMA4G	-2.36527	4.1235e-19
SEMA6A	-4.545	4.38546e-29
SEMA6D	-6.34858	3.19652e-33
SEPP1	-5.2987	2.64663e-29
SERINC2	-2.3959	6.16557e-20
SERPINA1	2.70415	0.000274815
SERPINA6	-2.57372	1.42557e-13
SERPINB5	15.9874	1.74632e-21
SERPINE1	10.1933	4.05684e-26
SERPINE2	2.96255	4.31572e-15
SERPINF2	3.59586	1.79055e-12
SERPINH1	2.24964	9.62364e-23
SESN2	-2.23349	3.26687e-31
SESTD1	2.00617	2.51968e-21
SETD7	2.14706	1.16897e-23
SEZ6L2	2.59484	9.07385e-14
SFRP1	-8.2326	1.00312e-27
SFRP4	16.7844	4.76018e-20
SFXN3	2.44204	1.11295e-28
SFXN5	-2.06399	1.75354e-22
SGCA	-3.81601	6.04973e-19
SGK1	-5.50019	6.63536e-25
SGK2	-5.26833	1.56436e-24
SGOL1	2.36318	4.73525e-20
SGOL2	2.23426	2.71643e-22
SH2D6	-11.1263	5.08847e-29
SH2D7	-10.3776	2.65845e-31
SH3BGRL2	-2.17178	1.37729e-22
SH3BP1	-2.29544	1.53821e-24
SH3BP4	2.06093	1.89318e-18
SH3PXD2B	2.73455	8.95222e-25
SHB	2.01032	1.57621e-26
SHC2	2.31065	2.64117e-05
SHCBP1	2.80731	1.06665e-25
SHD	-3.6695	3.02346e-23
SHF	2.93769	1.5679e-05
SHH	2.58851	3.7648e-10
SHISA3	-2.02905	4.8286e-12
SHMT2	2.78931	6.80147e-28
SHROOM1	-2.09453	2.31188e-20
SHROOM4	3.91641	2.19798e-16
SI	-3.05608	2.10653e-14
SIAE	-2.51581	5.89725e-24
SIGLEC1	-2.41368	3.24703e-22
SIM2	16.9781	1.41278e-35
SIRT6	-2.42016	1.50048e-30
SKA1	2.12922	1.7049e-12
SKA3	3.50705	1.34871e-25
SKAP1	2.37613	7.77037e-09
SLC10A5	-2.32242	1.66245e-14
SLC11A1	12.0731	5.26103e-22
SLC12A2	3.64597	1.27357e-23
SLC13A2	-4.9217	6.70538e-19
SLC15A1	-3.68665	6.25345e-14
SLC15A2	-2.19153	5.01576e-25
SLC16A1	-2.19073	3.37215e-16
SLC16A4	2.89216	4.90733e-15
SLC16A9	-6.19662	3.56971e-25
SLC17A4	-13.158	7.08342e-30
SLC17A9	2.17051	1.01981e-11
SLC19A3	-2.66969	4.14305e-15
SLC1A1	-2.86261	1.20369e-18
SLC1A3	4.19479	5.89541e-15
SLC20A1	-3.45164	7.88065e-20
SLC20A2	-2.30256	6.04548e-29
SLC22A15	2.08572	2.15477e-15
SLC22A17	-2.14493	1.55389e-17
SLC22A18	-2.05532	9.20719e-19
SLC22A18AS	-5.42141	3.17991e-32
SLC22A23	-2.90789	5.59107e-27
SLC22A3	3.84791	7.33058e-14
SLC22A4	-2.83789	2.08515e-14
SLC22A5	-4.33679	5.21301e-40
SLC23A1	-6.9343	9.97296e-32
SLC23A3	-3.39475	5.99471e-22
SLC25A20	-3.32246	1.44817e-38
SLC25A23	-3.11758	1.13667e-32
SLC25A32	2.14091	2.64663e-29
SLC25A34	-8.6965	8.14382e-43
SLC25A42	-2.6724	3.1613e-26
SLC26A2	-20.0351	1.05856e-36
SLC26A3	-20.1521	4.68935e-31
SLC27A5	2.76498	5.62203e-12
SLC28A3	6.20232	3.87737e-10
SLC29A1	3.25852	7.50957e-29
SLC2A1	2.8114	5.91837e-13
SLC2A12	3.67313	3.14858e-12
SLC2A13	-2.48911	6.43841e-20
SLC2A3	3.56226	2.30597e-13
SLC2A4	-2.6887	1.42872e-11
SLC30A10	-28.831	6.01752e-33
SLC30A4	-2.65344	2.62161e-25
SLC35D1	-2.57267	2.66539e-29
SLC35D3	14.1729	3.92188e-10
SLC35E4	2.09558	1.02089e-13
SLC35G1	-3.33976	5.27073e-25
SLC36A1	-3.72396	2.13401e-35
SLC38A4	-6.64105	1.99425e-21
SLC38A5	3.44924	1.8988e-16
SLC39A10	3.50295	4.48154e-30
SLC39A5	-3.24459	8.26778e-17
SLC39A6	2.57988	5.76952e-32
SLC3A1	-3.09046	4.91951e-16
SLC41A1	2.35579	1.69581e-23
SLC41A2	-2.54785	5.20869e-23
SLC43A1	2.22789	2.48706e-15
SLC44A4	-2.5762	1.04069e-19
SLC46A3	-2.4476	4.62888e-26
SLC4A11	11.492	3.07617e-29
SLC4A4	-12.7094	1.44481e-28
SLC5A6	2.52679	4.85983e-18
SLC6A14	6.57198	1.03392e-18
SLC6A19	-23.2112	6.37517e-25
SLC6A20	8.66682	2.57305e-11
SLC6A6	8.2259	1.72455e-37
SLC6A7	-2.98646	5.33932e-17
SLC6A8	-2.05915	5.96899e-12
SLC6A9	-2.84598	2.87227e-22
SLC7A1	2.64025	3.77238e-27
SLC7A11	6.13948	1.11439e-24
SLC7A5	8.03053	3.65479e-36
SLC9A1	-2.59165	2.08233e-34
SLC9A2	-3.98561	4.71689e-22
SLC9A3	-12.8173	3.92713e-22
SLC9A7	4.60238	6.74645e-19
SLC9A9	-2.27609	2.08839e-23
SLC9B2	3.09294	9.36576e-24
SLCO1B3	61.0616	8.29133e-19
SLCO2A1	-3.90544	4.21211e-33
SLCO4A1	7.99077	6.01406e-38
SLFN5	2.28403	2.30091e-11
SLIT3	-2.89313	4.34394e-20
SLMO1	2.41002	3.89035e-21
SMOC1	2.38636	0.0162283
SMOX	4.54487	8.34965e-39
SMPD1	-3.24539	6.03023e-32
SMPD3	-2.66616	3.51968e-23
SMPDL3A	-5.37328	3.12625e-33
[truncated: 360 more rows]
